# Supplementary material for: The impact of multimorbidity on Quality of Life in inflammatory myopathies: A cluster analysis from the COVAD dataset
Source: Rheumatology (Oxford). 2024 Sep 25;64(4):2133–42. doi: 10.1093/rheumatology/keae520 (PMC11962953; doi:10.1093/rheumatology/keae520)
Supplement: keae520_Supplementary_Data [file keae520_supplementary_data.zip]

Archive with 8 entries (7 files):
- keae520_Supplementary_Data/
- keae520_Supplementary_Data/rhe-24-0573-File003.jpg
- keae520_Supplementary_Data/rhe-24-0573-File004.png
- keae520_Supplementary_Data/rhe-24-0573-File005.png
- keae520_Supplementary_Data/rhe-24-0573-File006.png
- keae520_Supplementary_Data/rhe-24-0573-File007.png
- keae520_Supplementary_Data/rhe-24-0573-File008.docx
- keae520_Supplementary_Data/rhe-24-0573-File009.docx
